# Supplementary material for: Maize Bushy Stunt Phytoplasma Favors Its Spread by Changing Host Preference of the Insect Vector
Source: Insects. 2020 Sep 5;11(9):600. doi: 10.3390/insects11090600 (PMC7565095; doi:10.3390/insects11090600)
Supplement: Supplementary file 1 [file insects-11-00600-s001.zip]

Archive with 1 entries (1 files):
- insects-905303-supplementary.tif
